# Supplementary material for: Assessing reversible and irreversible binding effects of kinase covalent inhibitors through ADP-Glo assays
Source: STAR Protoc. 2021 Aug 5;2(3):100717. doi: 10.1016/j.xpro.2021.100717 (PMC8353353; doi:10.1016/j.xpro.2021.100717)
Supplement: Data S1. An example input for Echo® dose response pipetting, related to step 5 of the protocol [file mmc1.xlsx]

## Sheet: Example for Dose Response curve
			Data S1. An example input for Echo® dose response pipetting, related to Step 5 of the protocol
			The following example describes a 14 point dilution series for the ECHO accoustic dispenser
			The final assay volume is 5 µL
		Use the discribed intermediate concentrations and final assay concentrations in the ECHO accoustic dispenser Dose response program
			Make sure the backfill option is turned on to enable a DMSO backfill to 50 nL (1% V/V)
		Layout:
		384 plate	1	2	3		Log[Inhibitor] (M)																		Reaction	1	2	3	4	5	6	7	8	9	10	11	12
		A	Inhibitor 1	Inhibitor 2	Inhibitor 3		-4.30103																		[Kinase] (nM)	1000	500	250	125	65	30	15	8	4	2	1	0
		B	Inhibitor 1	Inhibitor 2	Inhibitor 3		-4.82391
		C	Inhibitor 1	Inhibitor 2	Inhibitor 3		-5.30103
		D	Inhibitor 1	Inhibitor 2	Inhibitor 3		-6
		E	Inhibitor 1	Inhibitor 2	Inhibitor 3		-6.52288
		F	Inhibitor 1	Inhibitor 2	Inhibitor 3		-7
		G	Inhibitor 1	Inhibitor 2	Inhibitor 3		-7.77989
		H	Inhibitor 1	Inhibitor 2	Inhibitor 3		-8.30277
		I	Inhibitor 1	Inhibitor 2	Inhibitor 3		-8.77989
		J	Inhibitor 1	Inhibitor 2	Inhibitor 3		-9.09691
		K	Inhibitor 1	Inhibitor 2	Inhibitor 3		-9.61979
		L	Inhibitor 1	Inhibitor 2	Inhibitor 3		-10.0969
		M	Control DMSO only	Control No Substrate	Control No Kinase
		N	Control DMSO only	Control No Substrate	Control No Kinase
		O	Control DMSO only	Control No Substrate	Control No Kinase
		P
				Use the following 3 intermediate concentrations of the inhibitors:
		Intermediate Concentrations:		Intermediate Concentration (µM)	Final intermediate stock volume (µL)	Transfer volume (nL)	DMSO stock used for Intermediate concentrations
				100	30	600	of the 5 mM DMSO stock
				1.66	30	10	of the 5 mM DMSO stock
				0.083	30	25	of the 100 µM intermediate DMSO stock
			Assay point	Source concentration (µM)	Transfer volume (nL)	Final assay concentration (nM)	log(Final assay concentration) (M)
		Dilution series:	1	5000	50	50000	-4.30103
			2	5000	15	15000	-4.82391
			3	5000	5	5000	-5.30103
			4	100	50	1000	-6
			5	100	15	300	-6.52288
			6	100	5	100	-7
			7	1.66	50	16.6	-7.77989
			8	1.66	15	4.98	-8.30277
			9	1.66	5	1.66	-8.77989
			10	0.083	50	0.83	-9.08092
			11	0.083	15	0.249	-9.6038
			12	0.083	5	0.083	-10.0809
